# Supplementary material for: Mapping Nursing Competencies Described for Disaster Response Within the Civil Defense Context: A Scoping Review
Source: Nurs Rep. 2026 Jun 18;16(6):206. doi: 10.3390/nursrep16060206 (PMC13304556; doi:10.3390/nursrep16060206)
Supplement: Supplementary file 1 [file nursrep-16-00206-s001.zip]

Archive with 1 entries (1 files):
- nursrep-4321914-supplementary.pdf
